# Supplementary material for: Bayesian network-driven clustering analysis with feature selection for high-dimensional multi-modal molecular data
Source: Sci Rep. 2021 Mar 4;11:5146. doi: 10.1038/s41598-021-84514-0 (PMC7933297; doi:10.1038/s41598-021-84514-0)
Supplement: Supplementary file 3 — Supplementary Information 2. [file 41598_2021_84514_MOESM3_ESM.xlsx]

## Sheet: Oncogenic pathway genes
Reference: Sanchez-Vega, Francisco, et al. "Oncogenic signaling pathways in the cancer genome atlas." Cell 173.2 (2018): 321-337.
Cell cycle	HIPPO	MYC	NOTCH	NRF2	PI3K	TGF-Beta	RTK-RAS	TP53	WNT
CDKN1A	STK4	MAX	ARRDC1	NFE2L2	EIF4EBP1	TGFBR1	ABL1	TP53	CHD8
CDKN1B	STK3	MGA	CNTN6	KEAP1	AKT1	TGFBR2	EGFR	MDM2	LEF1
CDKN2A	SAV1	MLX	CREBBP	CUL3	AKT2	ACVR2A	ERBB2	MDM4	LGR4
CDKN2B	LATS1	MLXIP	EP300		AKT3	ACVR1B	ERBB3	ATM	LGR5
CDKN2C	LATS2	MLXIPL	HES1		AKT1S1	SMAD2	ERBB4	CHEK2	LRP5
CCND1	MOB1A	MNT	HES2		DEPDC5	SMAD3	PDGFRA	RPS6KA3	LRP6
CCND2	MOB1B	MXD1	HES3		DEPTOR	SMAD4	PDGFRB		LZTR1
CCND3	YAP1	MXD3	HES4		INPP4B		MET		NDP
CCNE1	WWTR1	MXD4	HES5		MAPKAP1		FGFR1		PORCN
CDK2	TEAD1	MXI1	HEY1		MLST8		FGFR2		RSPO1
CDK4	TEAD2	MYC	HEY2		MTOR		FGFR3		SFRP1
CDK6	TEAD3	MYCL	HEYL		NPRL2		FGFR4		SFRP2
RB1	TEAD4	MYCN	KAT2B		NPRL3		FLT3		SFRP4
E2F1	PTPN14		KDM5A		PDK1		ALK		SFRP5
E2F3	NF2		NOTCH1		PIK3CA		RET		SOST
	WWC1		NOTCH2		PIK3CB		ROS1		TCF7L1
	TAOK1		NOTCH3		PIK3R1		KIT		TLE1
	TAOK2		NOTCH4		PIK3R2		IGF1R		TLE2
	TAOK3		NOV		PIK3R3		NTRK1		TLE3
	CRB1		NRARP		PPP2R1A		NTRK2		TLE4
	CRB2		PSEN2		PTEN		NTRK3		WIF1
	CRB3		LFNG		RHEB		SOS1		ZNRF3
	LLGL1		ITCH		RICTOR		GRB2		CTNNB1
	LLGL2		NCSTN		RPTOR		PTPN11		DVL1
	HMCN1		SPEN		RPS6		KRAS		DVL2
	SCRIB		JAG1		RPS6KB1		HRAS		DVL3
	HIPK2		APH1A		STK11		NRAS		FRAT1
	FAT1		FBXW7		TSC1		RIT1		FRAT2
	FAT2		FHL1		TSC2		ARAF		FZD1
	FAT3		THBS2				BRAF		FZD10
	FAT4		HDAC2				RAF1		FZD2
	DCHS1		MFAP2				RAC1		FZD3
	DCHS2		CUL1				MAP2K1		FZD4
	CSNK1E		RFNG				MAP2K2		FZD5
	CSNK1D		NCOR1				MAPK1		FZD6
	AJUBA		NCOR2				NF1		FZD7
	LIMD1		MFAP5				RASA1		FZD8
	WTIP		HDAC1				CBL		FZD9
			NUMB				ERRFI1		WNT1
			JAG2				CBLB		WNT10A
			MAML3				CBLC		WNT10B
			MFNG				INSR		WNT11
			CIR1				INSRR		WNT16
			CNTN1				IRS1		WNT2
			MAML1				SOS2		WNT3A
			MAML2				SHC1		WNT4
			NUMBL				SHC2		WNT5A
			PSEN1				SHC3		WNT5B
			PSENEN				SHC4		WNT6
			RBPJ				RASGRP1		WNT7A
			RBPJL				RASGRP2		WNT7B
			RBX1				RASGRP3		WNT8A
			SAP30				RASGRP4		WNT8B
			SKP1				RAPGEF1		WNT9A
			SNW1				RAPGEF2		WNT9B
			CTBP1				RASGRF1		AMER1
			CTBP2				RASGRF2		APC
			ADAM10				FNTA		AXIN1
			APH1B				FNTB		AXIN2
			ADAM17				RCE1		DKK1
			DLK1				ICMT		DKK2
			DLL1				MRAS		DKK3
			DLL3				PLXNB1		DKK4
			DLL4				MAPK3		GSK3B
			DNER				ARHGAP35		RNF43
			DTX1				RASA2		TCF7
			DTX2				RASA3		TCF7L2
			DTX3				RASAL1		CHD4
			DTX3L				RASAL2
			DTX4				RASAL3
			EGFL7				SPRED1
							SPRED2
							SPRED3
							DAB2IP
							SHOC2
							PPP1CA
							SCRIB
							PIN1
							KSR1
							KSR2
							PEBP1
							ERF
							PEA15
							JAK2
							IRS2

## Sheet: Immune marker genes
Reference: Yoshihara, Kosuke, et al. "Inferring tumour purity and stromal and immune cell admixture from expression data." Nature communications 4.1 (2013): 1-11.
Immune marker genes
LCP2
LSP1
FYB
PLEK
HCK
IL10RA
LILRB1
NCKAP1L
LAIR1
NCF2
CYBB
PTPRC
IL7R
LAPTM5
CD53
EVI2B
SLA
ITGB2
GIMAP4
MYO1F
HCLS1
MNDA
IL2RG
CD48
AOAH
CCL5
LTB
GMFG
GIMAP6
GZMK
LST1
GPR65
LILRB2
WIPF1
CD37
BIN2
FCER1G
IKZF1
TYROBP
FGL2
FLI1
IRF8
ARHGAP15
SH2B3
TNFRSF1B
DOCK2
CD2
ARHGEF6
CORO1A
LY96
LYZ
ITGAL
TNFAIP3
RNASE6
TGFB1
PSTPIP1
CST7
RGS1
FGR
SELL
MICAL1
TRAF3IP3
ITGA4
MAFB
ARHGDIB
IL4R
RHOH
HLA-DPA1
NKG7
NCF4
LPXN
ITK
SELPLG
HLA-DPB1
CD3D
CD300A
IL2RB
ADCY7
PTGER4
SRGN
CD247
CCR7
MSN
ALOX5AP
PTGER2
RAC2
GBP2
VAV1
CLEC2B
P2RY14
NFKBIA
S100A9
IFI30
MFSD1
RASSF2
TPP1
RHOG
CLEC4A
GZMB
PVRIG
S100A8
CASP1
BCL2A1
HLA-E
KLRB1
GNLY
RAB27A
IL18RAP
TPST2
EMP3
GMIP
LCK
IL32
PTPRCAP
LGALS9
CCDC69
SAMHD1
TAP1
GBP1
CTSS
GZMH
ADAM8
GLRX
PRF1
CD69
HLA-B
HLA-DMA
CD74
KLRK1
PTPRE
HLA-DRA
VNN2
TCIRG1
RABGAP1L
CSTA
ZAP70
HLA-F
HLA-G
CD52
CD302
CD27

## Sheet: Stemness marker genes
Reference: Malta, Tathiane M., et al. "Machine learning identifies stemness features associated with oncogenic dedifferentiation." Cell 173.2 (2018): 338-354.
mRNA-expression based stemness marker genes
FUCA2
MRE11A
THOC3
MRTO4
SFSWAP
ASUN
PANX2
GLI2
DIS3
ZMPSTE24
PREP
MRPS33
ZNF268
MFSD11
SPTLC2
CSNK2A1
SQLE
CBLL1
BRAT1
CCNJ
GTPBP4
FAM208B
CHORDC1
SMAP1
CCNG1
DNAJC27
DOK1
MRPL19
AAK1
RNF19B
RPF1
SSX2IP
VAMP4
COPS5
CPXM2
CISD1
SNRPB
QRSL1
ZMYM5
ATP13A3
CDC73
CHST12
KCTD3
MYC
KIF13A
ANXA7
SSB
IDH1
FAM117B
GLCE
SLC15A4
NCOA2
CDC42BPA
ETNK2
FARS2
NDUFB9
APIP
CAPN5
TEX9
CCDC174
CNOT8
MED7
C9orf91
NPM2
ARHGAP27
NAE1
CNST
PQLC3
DHX57
RYBP
CCDC112
CASP3
UBLCP1
KIAA0196
SUGT1
ABTB2
SPRED1
ULK4
FADD
TRAPPC11
TMEM37
C16orf91
LPL
C3orf38
ACBD4
ADI1
EP400
UTP11L
PTRHD1
BRI3BP
EP400NL
YTHDF3
HEXIM1
LYPD6
SPTSSB
COX20
FKBPL
ZFP57
SPIRE2
NOL7
ZNF717
MRPL20
LUC7L2
